# Supplementary material for: A Genome-First Approach to Estimate Prevalence of Germline Pathogenic Variants and Risk of Pancreatic Cancer in Select Cancer Susceptibility Genes
Source: Cancers (Basel). 2022 Jul 2;14(13):3257. doi: 10.3390/cancers14133257 (PMC9265005; doi:10.3390/cancers14133257)
Supplement: Supplementary file 1 [file cancers-14-03257-s001.zip]

Archive with 1 entries (1 files):
- cancers-1784616-supplementary.pdf
